# Supplementary material for: Type VI secretion system mutations reduced competitive fitness of classical Vibrio cholerae biotype
Source: Nat Commun. 2021 Nov 9;12:6457. doi: 10.1038/s41467-021-26847-y (PMC8578542; doi:10.1038/s41467-021-26847-y)
Supplement: Supplementary file 3 — Source Data. [file 41467_2021_26847_MOESM3_ESM.zip]

Archive with 1 entries (1 files):
- source file_NCOMMS-19-14571D.xlsx
