# Supplementary material for: Type VI secretion system mutations reduced competitive fitness of classical Vibrio cholerae biotype
Source: Nat Commun. 2021 Nov 9;12:6457. doi: 10.1038/s41467-021-26847-y (PMC8578542; doi:10.1038/s41467-021-26847-y)
Supplement: Supplementary file 3 — Source Data. [file 41467_2021_26847_MOESM3_ESM.zip › source file_NCOMMS-19-14571D.xlsx]

## Sheet: Fig. 2
Figure 2
Predator (Rif)	Prey (Strep)	Repilicate	Surviving CFU
V52	MG1655	1	260000
V52	MG1655	2	180000
V52	MG1655	3	530000
V52	MG1655	4	260000
V52	MG1655	5	180000
V52	MG1655	6	530000
V52 ∆vasK	MG1655	1	290000000
V52 ∆vasK	MG1655	2	150000000
V52 ∆vasK	MG1655	3	150000000
V52 ∆vasK	MG1655	4	290000000
V52 ∆vasK	MG1655	5	150000000
V52 ∆vasK	MG1655	6	150000000
V52 vasK∆514-521	MG1655	1	60000000
V52 vasK∆514-521	MG1655	2	160000000
V52 vasK∆514-521	MG1655	3	140000000
V52 vasK∆514-521	MG1655	4	60000000
V52 vasK∆514-521	MG1655	5	160000000
V52 vasK∆514-521	MG1655	6	140000000
V52 vasN∆293-304	MG1655	1	220000000
V52 vasN∆293-304	MG1655	2	210000000
V52 vasN∆293-304	MG1655	3	200000000
V52 vasN∆293-304	MG1655	4	270000000
V52 vasN∆293-304	MG1655	5	250000000
V52 vasN∆293-304	MG1655	6	330000000

## Sheet: Fig. 3C
	Summary
	competitor 1	competitor 2		Replicate 1	Replicate 1	Replicate 2	Replicate 2
	V52	V52		1.21795	1.24183	1.37931	1.20968
	V52	C6706		0.776882	0.736667	0.301217	0.56617
	V52	AM-19226		0.000117049	0.000111525	0.000126054	0.000109635
	V52	O395		0.0942857	0.149818	0.119543	0.0448485
	V52	CA401		0.213033	0.127992	0.111892	0.1012
	V52	NIH41		1.06015	0.824798	1.07143	1.25
	V52ΔvasK	V52		0.71786	0.659039	0.947541	0.932258
	V52ΔvasK	C6706		0.831915	0.952	0.464035	0.683784
	V52ΔvasK	AM-19226		305.455	256	301.364	232.143
	V52ΔvasK	O395		0.991453	1.11934	0.668376	0.594406
	V52ΔvasK	CA401		0.849432	0.871212	0.566809	0.432
	V52ΔvasK	NIH41		0.718894	0.704516	1.20877	1.45294
	Replicate 1
	t=4h			Rif-resistant	Strep-resistant
		Rif		competitor 1	competitor 2	colony		dilution	number		colony		dilution	number		average	stdev
				V52	V52	52	10	5	520000000		51	10	5	510000000		515000000	7.07107e+06
				V52	C6706	62	10	5	620000000		75	10	5	750000000		685000000	9.19239e+07
				V52	AM-19226	61	10	5	610000000		59	10	5	590000000		600000000	1.41421e+07
				V52	O395	75	10	5	750000000		59	10	5	590000000		670000000	1.13137e+08
				V52	CA401	57	10	5	570000000		74	10	5	740000000		655000000	1.20208e+08
				V52	NIH41	57	10	5	570000000		53	10	5	530000000		550000000	2.82843e+07
				V52ΔvasK	V52	61	10	5	610000000		69	10	5	690000000		650000000	5.65685e+07
				V52ΔvasK	C6706	47	10	5	470000000		50	10	5	500000000		485000000	2.12132e+07
				V52ΔvasK	AM-19226	11	10	3	1100000		15	10	3	1500000		1300000	282843
				V52ΔvasK	O395	52	10	5	520000000		54	10	5	540000000		530000000	1.41421e+07
				V52ΔvasK	CA401	64	10	5	640000000		48	10	5	480000000		560000000	1.13137e+08
				V52ΔvasK	NIH41	49	10	5	490000000		50	10	5	500000000		495000000	7.07107e+06
		Strep		competitor 1	competitor 2	colony		dilution	number		colony		dilution	number		average	stdev
				V52	V52	40	10	5	400000000		40	10	5	400000000		400000000	0
				V52	C6706	34	10	5	340000000		39	10	5	390000000		365000000	3.53553e+07
				V52	AM-19226	51	10	1	51000		47	10	1	47000		49000	2828.43
				V52	O395	44	10	4	44000000		55	10	4	55000000		49500000	7.77817e+06
				V52	CA401	50	10	4	50000000		39	10	4	39000000		44500000	7.77817e+06
				V52	NIH41	47	10	5	470000000		34	10	5	340000000		405000000	9.19239e+07
				V52ΔvasK	V52	52	10	5	520000000		54	10	5	540000000		530000000	1.41421e+07
				V52ΔvasK	C6706	23	10	5	230000000		28	10	5	280000000		255000000	3.53553e+07
				V52ΔvasK	AM-19226	28	10	5	280000000		32	10	5	320000000		300000000	2.82843e+07
				V52ΔvasK	O395	29	10	5	290000000		34	10	5	340000000		315000000	3.53553e+07
				V52ΔvasK	CA401	52	10	5	520000000		40	10	5	400000000		460000000	8.48528e+07
				V52ΔvasK	NIH41	42	10	5	420000000		42	10	5	420000000		420000000	0
		ratio t=4h		competitor 1	competitor 2				V52/strain					V52/strain			competitor 1	competitor 2	competitive index t4/t0		(1)	(2)	average	stdev
				V52	V52				0.769231					0.784314			V52	V52			1.21795	1.24183	1.22989	0.0168867
				V52	C6706				0.548387					0.52			V52	C6706			0.776882	0.736667	0.756774	0.0284363
				V52	AM-19226				8.36066e-05					7.9661e-05			V52	AM-19226			0.000117049	0.000111525	0.000114287	3.90589e-06
				V52	O395				0.0586667					0.0932203			V52	O395			0.0942857	0.149818	0.122052	0.0392675
				V52	CA401				0.0877193					0.0527027			V52	CA401			0.213033	0.127992	0.170512	0.0601326
				V52	NIH41				0.824561					0.641509			V52	NIH41			1.06015	0.824798	0.942474	0.166419
				V52ΔvasK	V52				0.852459					0.782609			V52ΔvasK	V52			0.71786	0.659039	0.68845	0.041593
				V52ΔvasK	C6706				0.489362					0.56			V52ΔvasK	C6706			0.831915	0.952	0.891957	0.084913
				V52ΔvasK	AM-19226				254.545					213.333			V52ΔvasK	AM-19226			305.455	256	280.727	34.9696
				V52ΔvasK	O395				0.557692					0.62963			V52ΔvasK	O395			0.991453	1.11934	1.0554	0.0904309
				V52ΔvasK	CA401				0.8125					0.833333			V52ΔvasK	CA401			0.849432	0.871212	0.860322	0.015401
				V52ΔvasK	NIH41				0.857143					0.84			V52ΔvasK	NIH41			0.718894	0.704516	0.711705	0.0101667
	t=0h			Rif-resistant	Strep-resistant
		Rif		competitor 1	competitor 2	colony		dilution	number			ratio t=0h	V52/strain
				V52	V52	38	10	5	380000000				0.631579
				V52	C6706	34	10	5	340000000				0.705882
				V52	AM-19226	35	10	5	350000000				0.714286
				V52	O395	45	10	5	450000000				0.622222
				V52	CA401	34	10	5	340000000				0.411765
				V52	NIH41	36	10	5	360000000				0.777778
				V52ΔvasK	V52	16	10	5	160000000				1.1875
				V52ΔvasK	C6706	17	10	5	170000000				0.588235
				V52ΔvasK	AM-19226	18	10	5	180000000				0.833333
				V52ΔvasK	O395	16	10	5	160000000				0.5625
				V52ΔvasK	CA401	23	10	5	230000000				0.956522
				V52ΔvasK	NIH41	26	10	5	260000000				1.19231
				V52ΔvasK	569B	11	10	5	110000000				0
		Strep		competitor 1	competitor 2	colony		dilution	number
				V52	V52	24	10	5	240000000
				V52	C6706	24	10	5	240000000
				V52	AM-19226	25	10	5	250000000
				V52	O395	28	10	5	280000000
				V52	CA401	14	10	5	140000000
				V52	NIH41	28	10	5	280000000
				V52ΔvasK	V52	19	10	5	190000000
				V52ΔvasK	C6706	10	10	5	100000000
				V52ΔvasK	AM-19226	15	10	5	150000000
				V52ΔvasK	O395	9	10	5	90000000
				V52ΔvasK	CA401	22	10	5	220000000
				V52ΔvasK	NIH41	31	10	5	310000000
	Replicate 2
	t=4h			Rif-resistant	Strep-resistant
		Rif		competitor 1	competitor 2	colony		dilution	number		colony		dilution	number		average	stdev
				V52	V52	58	10	5	580000000		62	10	5	620000000		600000000	2.82843e+07
				V52	C6706	68	10	5	680000000		74	10	5	740000000		710000000	4.24264e+07
				V52	AM-19226	72	10	5	720000000		68	10	5	680000000		700000000	2.82843e+07
				V52	O395	47	10	5	470000000		55	10	5	550000000		510000000	5.65685e+07
				V52	CA401	74	10	5	740000000		75	10	5	750000000		745000000	7.07107e+06
				V52	NIH41	70	10	5	700000000		64	10	5	640000000		670000000	4.24264e+07
				V52ΔvasK	V52	61	10	5	610000000		62	10	5	620000000		615000000	7.07107e+06
				V52ΔvasK	C6706	38	10	5	380000000		37	10	5	370000000		375000000	7.07107e+06
				V52ΔvasK	AM-19226	20	10	3	2000000		28	10	3	2800000		2400000	565685
				V52ΔvasK	O395	45	10	5	450000000		44	10	5	440000000		445000000	7.07107e+06
				V52ΔvasK	CA401	47	10	5	470000000		55	10	5	550000000		510000000	5.65685e+07
				V52ΔvasK	NIH41	57	10	5	570000000		34	10	5	340000000		455000000	1.62635e+08
		Strep		competitor 1	competitor 2	colony		dilution	number		colony		dilution	number		average	stdev
				V52	V52	32	10	5	320000000		30	10	5	300000000		310000000	1.41421e+07
				V52	C6706	22	10	5	220000000		45	10	5	450000000		335000000	1.62635e+08
				V52	AM-19226	56	10	1	56000		46	10	1	46000		51000	7071.07
				V52	O395	41	10	4	41000000		18	10	4	18000000		29500000	1.62635e+07
				V52	CA401	36	10	4	36000000		33	10	4	33000000		34500000	2.12132e+06
				V52	NIH41	45	10	5	450000000		48	10	5	480000000		465000000	2.12132e+07
				V52ΔvasK	V52	34	10	5	340000000		34	10	5	340000000		340000000	0
				V52ΔvasK	C6706	23	10	5	230000000		33	10	5	330000000		280000000	7.07107e+07
				V52ΔvasK	AM-19226	51	10	5	510000000		55	10	5	550000000		530000000	2.82843e+07
				V52ΔvasK	O395	23	10	5	230000000		20	10	5	200000000		215000000	2.12132e+07
				V52ΔvasK	CA401	37	10	5	370000000		33	10	5	330000000		350000000	2.82843e+07
				V52ΔvasK	NIH41	53	10	5	530000000		38	10	5	380000000		455000000	1.06066e+08
		ratio t=4h		competitor 1	competitor 2				V52/strain					V52/strain			competitor 1	competitor 2	competitive index t4/t0		(1)	(2)	average	stdev
				V52	V52				0.551724					0.483871			V52	V52			1.37931	1.20968	1.29449	0.119949
				V52	C6706				0.323529					0.608108			V52	C6706			0.301217	0.56617	0.433693	0.18735
				V52	AM-19226				7.77778e-05					6.76471e-05			V52	AM-19226			0.000126054	0.000109635	0.000117844	1.16098e-05
				V52	O395				0.087234					0.0327273			V52	O395			0.119543	0.0448485	0.0821957	0.052817
				V52	CA401				0.0486486					0.044			V52	CA401			0.111892	0.1012	0.106546	0.00756031
				V52	NIH41				0.642857					0.75			V52	NIH41			1.07143	1.25	1.16071	0.126269
				V52ΔvasK	V52				0.557377					0.548387			V52ΔvasK	V52			0.947541	0.932258	0.9399	0.0108067
				V52ΔvasK	C6706				0.605263					0.891892			V52ΔvasK	C6706			0.464035	0.683784	0.573909	0.155386
				V52ΔvasK	AM-19226				255					196.429			V52ΔvasK	AM-19226			301.364	232.143	266.753	48.9465
				V52ΔvasK	O395				0.511111					0.454545			V52ΔvasK	O395			0.668376	0.594406	0.631391	0.052305
				V52ΔvasK	CA401				0.787234					0.6			V52ΔvasK	CA401			0.566809	0.432	0.499404	0.095324
				V52ΔvasK	NIH41				0.929825					1.11765			V52ΔvasK	NIH41			1.20877	1.45294	1.33086	0.172654
	t=0h			Rif-resistant	Strep-resistant
		Rif		competitor 1	competitor 2	colony		dilution	number			ratio t=0h	V52/strain
				V52	V52	35	10	5	350000000				0.4
				V52	C6706	27	10	5	270000000				1.07407
				V52	AM-19226	47	10	5	470000000				0.617021
				V52	O395	37	10	5	370000000				0.72973
				V52	CA401	46	10	5	460000000				0.434783
				V52	NIH41	35	10	5	350000000				0.6
				V52ΔvasK	V52	17	10	5	170000000				0.588235
				V52ΔvasK	C6706	23	10	5	230000000				1.30435
				V52ΔvasK	AM-19226	13	10	5	130000000				0.846154
				V52ΔvasK	O395	17	10	5	170000000				0.764706
				V52ΔvasK	CA401	18	10	5	180000000				1.38889
				V52ΔvasK	NIH41	26	10	5	260000000				0.769231
		Strep		competitor 1	competitor 2	colony		dilution	number
				V52	V52	14	10	5	140000000
				V52	C6706	29	10	5	290000000
				V52	AM-19226	29	10	5	290000000
				V52	O395	27	10	5	270000000
				V52	CA401	20	10	5	200000000
				V52	NIH41	21	10	5	210000000
				V52ΔvasK	V52	10	10	5	100000000
				V52ΔvasK	C6706	30	10	5	300000000
				V52ΔvasK	AM-19226	11	10	5	110000000
				V52ΔvasK	O395	13	10	5	130000000
				V52ΔvasK	CA401	25	10	5	250000000
				V52ΔvasK	NIH41	20	10	5	200000000

## Sheet: Fig. 3D
		OE
		Strep plates
		pro144-2						pro144-3						pro144-4
		replicate 1		replicate 2		replicate 3		replicate 1		replicate 2		replicate 3		replicate 1		replicate 2		replicate 3
Predator	Prey	CFU	dilution	CFU	dilution	CFU	dilution	CFU	dilution	CFU	dilution	CFU	dilution	CFU	dilution	CFU	dilution	CFU	dilution
V52	CA401	3	5	1	5	2	5	3	5	6	5	4	5	5	5	3	5	2	5
V52	CA401 ∆tsiV1	20	2	13	2	16	2	12	1	23	1	21	1	7	2	12	2	7	2
V52	CA401_tsiV1(163 Phe)::FLAG	5	5	3	5	10	5	7	5	8	5	5	5	5	5	6	5	6	5
V52	CA401_tsiV1(163 Ile)::FLAG	14	5	13	5	7	5	9	5	15	5	25	5	16	5	15	5	12	5
V52∆vasK	CA401	11	5	16	5	15	5	25	5	27	5	17	5	19	5	33	5	30	5
V52∆vasK	CA401 ∆tsiV1	19	5	11	5	19	5	22	5	15	5	16	5	28	5	30	5	29	5
V52∆vasK	CA401_tsiV1(163 Phe)::FLAG	18	5	14	5	18	5	18	5	21	5	19	5	25	5	26	5	30	5
V52∆vasK	CA401_tsiV1(163 Ile)::FLAG	12	5	12	5	10	5	16	5	18	5	23	5	16	5	21	5	21	5
		bacteria/ml
		pro144-2			pro144-3			pro144-4
		replicate 1	replicate 2	replicate 3	replicate 1	replicate 2	replicate 3	replicate 1	replicate 2	replicate 3	average	stdev
V52	CA401	30000000	10000000	20000000	30000000	60000000	40000000	50000000	30000000	20000000	3.22222e+07	1.56347e+07
V52	CA401 ∆tsiV1	200000	130000	160000	12000	23000	21000	70000	120000	70000	89555.6	66738.5
V52	CA401_tsiV1(163 Phe)::FLAG	50000000	30000000	100000000	70000000	80000000	50000000	50000000	60000000	60000000	6.11111e+07	2.02759e+07
V52	CA401_tsiV1(163 Ile)::FLAG	140000000	130000000	70000000	90000000	150000000	250000000	160000000	150000000	120000000	140000000	5.07445e+07
V52∆vasK	CA401	110000000	160000000	150000000	250000000	270000000	170000000	190000000	330000000	300000000	2.14444e+08	7.55167e+07
V52∆vasK	CA401 ∆tsiV1	190000000	110000000	190000000	220000000	150000000	160000000	280000000	300000000	290000000	210000000	6.74537e+07
V52∆vasK	CA401_tsiV1(163 Phe)::FLAG	180000000	140000000	180000000	180000000	210000000	190000000	250000000	260000000	300000000	210000000	5.02494e+07
V52∆vasK	CA401_tsiV1(163 Ile)::FLAG	120000000	120000000	100000000	160000000	180000000	230000000	160000000	210000000	210000000	1.65556e+08	4.58561e+07

## Sheet: Fig. 3D WB
Figure 3D
	TsiV1-FLAG	DnaK	TsiV1-FLAG/DnaK
CA401	-3.07	464	NA
CA401	-1.31	814	NA
CA401ΔtsiVI	-4.69	909	NA
CA401ΔtsiVI	-3.93	1240	NA
CA401_tsiV1-FLAG (163 Phe)	2.45	862	0.00284223
CA401_tsiV1-FLAG (163 Phe)	3.13	1020	0.00306863
CA401_tsiV1-FLAG (163 Ile)	16.5	1040	0.0158654
CA401_tsiV1-FLAG (163 Ile)	7.6	539	0.0141002
																							Hcp
									TsiV1

## Sheet: Fig. S4
Gene: tsiV1
1 Hour
	RQ (Fold change in expression)					Statistics
Strain	C6706	O395	NIH41	CA401
Replicate 1	1	2.96	1.42	2.03		O395	Unpaired t test with Welch's correction			NIH41	Unpaired t test with Welch's correction			CA401	Unpaired t test with Welch's correction
Replicate 2	1.05	4.41	2.75	3.17		vs.	P value	0.0478		vs.	P value	0.0971		vs.	P value	0.0385
Replicate 3	0.97	2.69	2.35	2.92		C6706	P value summary	*		C6706	P value summary	ns		C6706	P value summary	*
Gene: tsiV1
3 Hours
	RQ (Fold change in expression)					Statistics
Strain	C6706	O395	NIH41	CA401
Replicate 1	1	2.71	1.01	2.05		O395	Unpaired t test with Welch's correction			NIH41	Unpaired t test with Welch's correction			CA401	Unpaired t test with Welch's correction
Replicate 2	0.72	4.26	1.17	1.16		vs.	P value	0.0242		vs.	P value	0.2378		vs.	P value	0.0945
Replicate 3	1.12	3.41	1.26	1.86		C6706	P value summary	*		C6706	P value summary	ns		C6706	P value summary	ns

## Sheet: Fig. S5
		Strain1	Strain2		Replicate 1	Replicate 1	Replicate 2	Replicate 2	Average	Stdev
		CA401	CA401		0.0618071	0.184524	-0.378635	0.12845	-0.000963413	0.256729
		NIH41	NIH41		0.197811	0.197811	-0.290811	0.0871502	0.0479901	0.231813
		DL4211	CA401		-4.07386	-3.1395	-3.26152	-3.25527	-3.43254	0.431213
		DL4211	NIH41		-4.06528	-4.20358	-2.78525	-3.12327	-3.54434	0.697494
		DL4215	CA401		-3.52288	-3.48149	-3.7811	-3.60916	-3.59866	0.132747
		DL4215	NIH41		-2.57305	-2.60602	-4.09691	-4.09691	-3.34322	0.870388
		V51	CA401		-4.38741	-3.47427	-3.88606	-4.41433	-4.04052	0.448909
		V51	NIH41		-1.75316	-1.63506	-3.77255	-3.50779	-2.66714	1.12977
		1587	CA401		-2.84951	-3.14406	-3.0518	-2.67821	-2.93089	0.208587
		1587	NIH41		-3.97907	-3.64807	-2.63314	-3.07684	-3.33428	0.597797

## Sheet: Fig. S6
Figure S6
	HcP	DnaK	Hcp/DnaK
A1552	12300	8930	1.37738
V52	16500	8350	1.97605
O395	-9.29	7800	-0.00119103
NIH41	-23.2	6050	-0.00383471
CA401	651	7830	0.0831418
